# Supplementary material for: Natural Products from Actinomycetes Associated with Marine Organisms
Source: Mar Drugs. 2021 Nov 10;19(11):629. doi: 10.3390/md19110629 (PMC8621598; doi:10.3390/md19110629)
Supplement: Supplementary file 1 [file marinedrugs-19-00629-s001.zip]

Archive with 1 entries (1 files):
- marinedrugs-1437248-SI.pdf
